# Supplementary material for: Effects of Combined Pentadecanoic Acid and Tamoxifen Treatment on Tamoxifen Resistance in MCF−7/SC Breast Cancer Cells
Source: Int J Mol Sci. 2022 Sep 26;23(19):11340. doi: 10.3390/ijms231911340 (PMC9570034; doi:10.3390/ijms231911340)
Supplement: Supplementary file 1 [file ijms-23-11340-s001.zip]

Archive with 1 entries (1 files):
- ijms-1868658-supplementary.pdf
